# Supplementary material for: The Actuation Mechanism of 3D Printed Flexure-Based Robotic Microtweezers
Source: Micromachines (Basel). 2019 Jul 14;10(7):470. doi: 10.3390/mi10070470 (PMC6681016; doi:10.3390/mi10070470)
Supplement: Supplementary file 1 [file micromachines-10-00470-s001.zip]

Archive with 1 entries (1 files):
- micromachines-536733-supplementary.avi
